# Supplementary material for: A new species of the gamasid mite genus Arctoseius Thor, 1930 (Parasitiformes, Mesostigmata, Ascidae) from Russia with a key to the multidentatus species-group
Source: Zookeys. 2013 Jun 28;(313):9–24. doi: 10.3897/zookeys.313.5317 (PMC3701228; doi:10.3897/zookeys.313.5317)
Supplement: XML Treatment for Arctoseius koltschaki [file zookeys.313.5317-treatment1.xml]

<!DOCTYPE tp:taxon-treatment
  PUBLIC "-//TaxonX//DTD Taxonomic Treatment Publishing DTD v0 20100105//EN" "tax-treatment-NSO.dtd">
<tp:taxon-treatment xmlns:tp="http://www.plazi.org/taxpub"><tp:treatment-meta><mixed-citation publication-type="journal"><person-group><name><surname>Makarova</surname><given-names>Olga L.</given-names></name><name><surname>Lindquist</surname><given-names>Evert E.</given-names></name></person-group><article-title>A new species of the gamasid mite genus
                    <italic>Arctoseius</italic> Thor, 1930 (Parasitiformes, Mesostigmata, Ascidae) from Russia with a key to the
                    <italic>multidentatus</italic> species-group</article-title><source>Zookeys</source><day>28</day><month>6</month><year>2013</year><volume>2013</volume><issue>313</issue><fpage>9</fpage><lpage>24</lpage><pub-id pub-id-type="doi">10.3897/zookeys.313.5317</pub-id></mixed-citation></tp:treatment-meta><tp:nomenclature><tp:taxon-name>
                        <tp:taxon-name-part taxon-name-part-type="genus">Arctoseius</tp:taxon-name-part>
                        <tp:taxon-name-part taxon-name-part-type="species">koltschaki</tp:taxon-name-part>
                        <object-id xmlns:xlink="http://www.w3.org/1999/xlink" xlink:type="simple">urn:lsid:zoobank.org:act:25C72458-8447-4610-BCA1-EC2EBC33D2A6</object-id>
                        <object-id xmlns:xlink="http://www.w3.org/1999/xlink" xlink:type="simple">http://species-id.net/wiki/Arctoseius_koltschaki</object-id>
                    </tp:taxon-name><tp:taxon-authority>Makarova &amp; Lindquist</tp:taxon-authority><tp:taxon-status xmlns:xlink="http://www.w3.org/1999/xlink" xlink:type="simple">sp. n.</tp:taxon-status><xref ref-type="fig" rid="F1">Figs 1</xref><xref ref-type="fig" rid="F2"/><xref ref-type="fig" rid="F3"/><xref ref-type="fig" rid="F4"/><xref ref-type="fig" rid="F5"/><xref ref-type="fig" rid="F6">–25</xref></tp:nomenclature><tp:treatment-sec sec-type="Material"><title>Material.</title><p>Holotype, female: EAST SIBERIA, YAKUTIYA, Khalerchinskaya Tundra, Chukochiya River, mosses in shrub tundra, IX 1975, leg. E.V. Gordeyeva (ZIRAS).</p><p>Paratypes: 5 females, 1 male, 2 N2, EAST SIBERIA, Suntar-Khayata Range, upper reaches of Kyubyume River, <named-content xmlns:xlink="http://www.w3.org/1999/xlink" content-type="dwc:verbatimCoordinates" xlink:type="simple">63°13'N, 139°36'E</named-content>, 1500 m a.s.l., spotty tundra, 29.VII 2002, leg. O.L. Makarova (CNC); 1 male, same district and collector, 1960 m a.s.l., snow bed near small stream, sedge turf, 1.VIII 2002; 1 female, delta of Indigirka River, Russko-Ustinskaya Protoka, hummocky <italic><tp:taxon-name>Dryas</tp:taxon-name></italic>-forb tundra, 14–16.VII 1994, leg. A.B. Babenko; NOVAYA ZEMLYA ARCHIPELAGO, 1 male, Southern Island, Pan’kova Zemlya, lower part of slope, sedge-willow-moss tundra, VIII 1995, leg. S.V. Goryachkin; 1 female, 1 male, Northern Island, Krestovaya Bay, tundra, VIII 1993, leg. V.I. Bulavintsev; 1 female, BOL’SHEZEMEL’SKAYA TUNDRA, Vorkuta Region, Sivaya Maska vicinity, tundra, 20.VII 1978, leg. N.A. Kuznetsova; 3 females, 1 male, KOLA PENINSULA, Khibiny Mountains, Eastern Petrelius Pass, <italic><tp:taxon-name>Dryas</tp:taxon-name></italic>-sedge-moss tundra, 28.VI 2006, leg. A.B. Babenko (ZIRAS).</p><p>Other material: NORTH-EAST ASIA, 5 females, 1 male, Chukotka, Daurkin Peninsula, lower reaches of Chegitun River, forb-sedge-moss tundra, 30.VIII 1996, leg. M.V. Berezin; 5 females, 3 males, Magadan Region, upper reaches of Kolyma River, Peak Aborigen vicinity, <!--PageBreak--><!--PageBreak--><italic><tp:taxon-name>Pinus pumila</tp:taxon-name></italic> litter, 24.VIII 2006, leg. A.V. Alfimov; 1 female, Olskoye Plateau, upper reaches of Ola River, <named-content xmlns:xlink="http://www.w3.org/1999/xlink" content-type="dwc:verbatimCoordinates" xlink:type="simple">60°39'N, 151°16'E</named-content>, 1220 m a.s.l., forb meadow, 11.VIII 2011, O.L. Makarova; EAST SIBERIA, delta of Kolyma River, Pokhodskaya Edoma, 1 female, litter in lower part of slope; 1 female, wet grassy meadow, 18.VII 1994, leg. A.B. Babenko; delta of Yana River, Shirokostan Peninsula, vicinity of Ledyanoye Lake, <named-content xmlns:xlink="http://www.w3.org/1999/xlink" content-type="dwc:verbatimCoordinates" xlink:type="simple">72°25'N, 141°00'E</named-content>, 1 female, south slope of valley, forb-grassy meadow; 1 male, high river terrace, <italic><tp:taxon-name>Dryas</tp:taxon-name></italic>-<italic><tp:taxon-name>Carex</tp:taxon-name></italic> tundra, 4–6.VIII 1994, leg. A.B. Babenko; 3 females, 1 N1, Yana Bay, Makar Island, 6.VIII 1985, leg. V.I. Bulavintsev; Suntar-Khayata Range, upper reaches of Kyubyume River, 3 males, 1 N2, 1300 m a.s.l., lichen <italic><tp:taxon-name>Larix</tp:taxon-name></italic>-forest, litter, 25.VII 2002, 2 females, 1 male, 1 N1, 1800 m a.s.l., snow bed, under <italic><tp:taxon-name>Rhododendron aureum</tp:taxon-name></italic>, 2 males, 5 N2, 2 N1, 1800 m a.s.l., hummocky <italic><tp:taxon-name>Eriophorum</tp:taxon-name></italic>-community, 28.VII 2002, 1 female, 1 N2, 1800 m a.s.l., lichen-willow tundra, 9.VII 2002, 1 female, 1 N2, 1 N1, 2000 m a.s.l., mossy tundra, 15.VII 2002, 4 females, 3 males, 2 N2, 1 N1, <italic><tp:taxon-name>Dryas</tp:taxon-name></italic>-<italic><tp:taxon-name>Carex</tp:taxon-name></italic>-<italic><tp:taxon-name>Eriophorum</tp:taxon-name></italic> bog, 19.VII 2002, leg. O.L. Makarova; 1 female, Cherskogo Range, Ust-Nera vicinity, 500 m a.s.l., grassy meadow near stream, 22.VII 1992, leg. N.A. Kuznetsova; TAYMYR PENINSULA, 1 male, N Taymyr, Khariton Laptev Coast, Opalovaya River, seaside sand-rubble terrace with <italic><tp:taxon-name>Salix polaris</tp:taxon-name></italic>, 15–17.VIII 1994, leg. A.B. Babenko; Taymyr Lake, Cape Blizhnyi, 2 females, <italic><tp:taxon-name>Tetraplodon</tp:taxon-name></italic> moss cushion in tundra, 28.VII 1994, 1 female, lemming hill within stony tundra on elevation, grassy turf, 10.VIII 1994, 2 females, lemming burrow, 17.VIII 1994, 5 females, 1 N1, lemming hill within spotty tundra, grassy turf, 17.VIII 1994, leg. O.L. Makarova; 1 female, NW Taymyr, upper reaches of Kolomejtseva River, lemming hill in spotty tundra, grassy turf, 21.VIII 1997, leg. O.L. Makarova; 2 females, 1 male, NW Taymyr, Ragozinka River, spotty tundra, 9.VII 1986, leg. A.B. Babenko; 1 female, NW Taymyr, mouth of the Tareya River, <named-content xmlns:xlink="http://www.w3.org/1999/xlink" content-type="dwc:verbatimCoordinates" xlink:type="simple">73°15'N, 90°35'E</named-content>, dry <italic><tp:taxon-name>Dryas</tp:taxon-name></italic>-community, 22.VII 2010, O.L. Makarova; 1 female, SW Taymyr, vicinity of Pyasino Lake, Nyapan’ Upland, zoogenic meadow on a hill, 16.VII 1999, O.L. Makarova; VAIGATCH ISLAND, 1 male, no other data, VII 1984, leg. V.I. Bulavintsev; NOVAYA ZEMLYA ARCHIPELAGO, 1 male, no other data, leg. V.I. Bulavintsev; BOL’SHEZEMEL’SKAYA TUNDRA, 3 females, Yugor Peninsula, Cape Belyi Nos, 25.VI 1983, leg. V.I. Bulavintsev; 1 female, Vorkuta city vicinity, IX 2009, leg. E.M. Perminova; 1 female, Pechora Bay, Kuznetskoye Lake, polar fox hill, litter under <italic><tp:taxon-name>Cornus suecica</tp:taxon-name></italic>, 25.VIII 1994, leg. A.B. Babenko; KOLGUEV ISLAND, 3 females, 1 male, 2 N2, 1 N1, tundra litter, VII 2011, leg. S.B. Rosenfeld; SOUTH SIBERIA, WEST SAYAN MOUNTAINS, 1 female, <named-content xmlns:xlink="http://www.w3.org/1999/xlink" content-type="dwc:verbatimCoordinates" xlink:type="simple">50°23'N, 90°26'E</named-content>, Tsagan-Shibetu Range, Mugur-Aksy vicinity, 2800 m a.s.l., tundra, litter, 22.VII 1993, leg. S.K. Stebaeva.</p></tp:treatment-sec><tp:treatment-sec sec-type="Description"><title>Description.</title><p>Adults of middle size, yellowish or brownish, with idiosoma rather narrow and appendages of normal proportions. Idiosomal shields moderately sclerotized, very finely punctate (punctation rarely visible), with clearly reticulate ornamentation only on sternal, genital or sternitigenital shields; dorsal shield smooth with distinct sigillae. Most body setae of moderate size, needle-shaped. Some setae of distal leg segments, especially of leg IV, elongated and finely tipped, subapical setae <italic>av</italic>-1 and <italic>pv</italic>-1 on tarsi II-IV strongly formed and blunt.</p><!--PageBreak--><!--PageBreak--><p><bold><italic>Female</italic>.</bold> <italic>Idiosomal dorsum</italic>. Dorsal shield 528-616 × 248-304, narrowing posteriad, <italic>lD</italic>/<italic>wD</italic> ca 1.96–2.24, its maximal width at level of setae <italic>s</italic>4 (<xref ref-type="fig" rid="F1">Fig. 1</xref>); lateral incisions of moderate length (30–44). Podonotal region normally with 17 pairs of simple setae (<italic>z</italic>3 present); <italic>z</italic>1 and <italic>s</italic>1 seldom asymmetrically absent; <italic>s</italic>2 usually on soft cuticle, sometimes asymmetrically on shield margin, sometimes symmetrically absent; <italic>s</italic>6 rarely off shield. Opisthonotal region with 13–14 pairs of setae (<italic>S</italic>2 always absent, <italic>S</italic>3 or <italic>S</italic>5 rarely asymmetrically off shield margin). Among podonotal setae, <italic>z</italic>1 (13–22) and <italic>s</italic>1 (20–35) distinguished by clearly shorter lengths, seta <italic>j</italic>1 30–36, <italic>j</italic>2 32–42, length of other setae 30–50. On opisthonotal region, setae <italic>J</italic>1-4 (25–35) slightly shorter than others (30–44), except <italic>J</italic>5 clearly shortest (9–17) and <italic>Z</italic>5 clearly longest (48–63); <italic>J</italic>(1–4)<italic>min/jmax</italic> 0.65–0.80, <italic>Z</italic>5/(<italic>Z</italic>5-<italic>Z</italic>5) 0.76–1.26; (<italic>J</italic>4-<italic>J</italic>4)/(<italic>J</italic>3-<italic>J</italic>3) 1.31–2.00. Dorsal shield with 5 pairs of gland pores: <italic>gdj</italic>4, <italic>gdj</italic>6, <italic>gdz</italic>5, <italic>gdz</italic>6, all poorly visible and <italic>gdZ</italic>3 distinct. All marginal setae on soft cuticle (their length 28–44, only <italic>r</italic>3 39–48); 4 (rarely 3) setae in series <italic>r</italic>, 5 setae in series <italic>R</italic>; marginal poroid <italic>Rp</italic> in usual position between setae <italic>R</italic>3 and <italic>R</italic>4.</p><p><italic>Idiosomal venter</italic>. Base of tritosternum narrow (20–35 × 16–22); laciniae with sparse large barbs, free for ca 0.8–0.9 of lengths, their fused basal area fimbriated anteriorly (<xref ref-type="fig" rid="F5">Fig. 20</xref>); rarely barbs are hardly separated (<xref ref-type="fig" rid="F5">Fig. 21</xref>); length of laciniae free part 60–80. Presternal platelets large, consolidated with each other and sternal shield, lineate and clearly punctate (<xref ref-type="fig" rid="F2">Fig. 6</xref>). Sternal shield commonly longer (146–164) than wide (124–160), <italic>lSt</italic>/<italic>wSt</italic> 1.00–1.23, merged with endopodal platelets between coxae II-III. Endopodal projections between coxae I-II small, nearly bacilliform, commonly separated, their lateral part encompassing opening of gland <italic>gvb</italic>. Sternal shield entirely reticulated; anterior margin straight or slightly concave, posterior margin straight. Sternal shield with typical setae <italic>st</italic>1-3 (32–44), lyrifissures <italic>iv</italic>1-3, and with vestiges of gland <italic>gv</italic>1 on posterior margin. Setae <italic>st</italic>4 (24–34) on soft cuticle. Endopodal strips between coxae III and IV free, rather narrow, partly hidden under epigynal flap. Epigynal shield (140–164 × 72–82) distinctly reticulated (<xref ref-type="fig" rid="F2">Fig. 9</xref>), broadly axe- or flask-shaped, with evenly convex hyaline flap well distant from sternal shield, and posterior margin broadly convex; lateral margins widening behind level of setae <italic>st</italic>5, but <italic>st</italic>5 (26–36) and paragenital poroids <italic>iv</italic>5 remain on soft cuticle. Opening of gland <italic>gv</italic>2 on soft cuticle close beside end of peritrematal-exopodal strip behind coxa IV. Two pairs of postgenital platelets in fold of soft cuticle adjacent to posterior margin of epigynal shield, another pair between setae <italic>JV</italic>1 and <italic>ZV</italic>1. Anal shield rather small, ovate, weakly reticulated (<xref ref-type="fig" rid="F2">Fig. 10</xref>), longer (94–112) than wide (76–93), <italic>lAn</italic>/<italic>wAn</italic> 1.08–1.30; paranal setae (36–46) variably inserted, usually between mid-level of anus and its posterior margin, and often nearly as long as postanal seta (42–64); opening of gland <italic>gv</italic>3 inconspicuous; cribrum ordinary. Opisthogastral setae (8 pairs, <italic>JV</italic>1–5, <italic>ZV</italic>1, 2, 4) of moderate length (most setae 30–40), <italic>JV</italic>5 longest (35–52), <italic>ZV</italic>1 shortest (20–34). Anterior metapodal platelets small, of variable form; posterior metapodal platelets elongate, often bacilliform (24–39 × 4–7). Exopodal platelets between coxae II and III, as well as between coxae III and IV, small, triangular, rarely visible in ventral aspect. Peritrematal shield reduced, of uneven width, with angular extension at level of coxa I; its anterior end abutting dorsal shield; its posterior edge connecting with exopodal strip enveloping coxa IV posteriorly; lyrifissures <italic>ip</italic>1–3 and glands <italic>gp</italic>1, 2 present. Peritreme shortened (128–156 × 8–11), extending to mid-level of coxa II anteriorly. Spermathecal apparatus seldom visible, with very narrow tubuli, thin-walled sperm receptacle and sperm duct strongly expanded medially (<xref ref-type="fig" rid="F2">Fig. 8</xref>).</p><!--PageBreak--><!--PageBreak--><p><italic>Gnathosoma</italic>. Gnathotectum (28–39 × 40–56) triramous, with projections of almost equal length, sometimes divided apically (<xref ref-type="fig" rid="F5">Figs 23, 24</xref>); middle process sometimes narrower basally than lateral ones. Subcapitulum always slightly longer (116–128) than wide (104–120) (<xref ref-type="fig" rid="F2">Fig. 7</xref>). Deutosternum with 7 (rarely 8) rows of denticles (15–22 denticles in each row); groove delineated laterally, its width 15–19 (<xref ref-type="fig" rid="F2">Fig. 7</xref>). Hypostomatic pair <italic>hp</italic>3 (46–58) longer than other subcapitular setae (<italic>hp</italic>1 31–40, <italic>sc</italic>26–42, <italic>hp</italic>2 18–26); all setae simple, attenuate. Corniculi somewhat elongated, 46–53 × 15–19; <italic>lCo</italic>/<italic>lD</italic> 7.66–9.56. Internal malae slightly shorter than corniculi, gradually tapering to tip, with lateral margins roughly fimbriated basally. Chelicera medium-sized, length of middle article 132–156; movable digit moderate sized (50–56, <italic>lCh</italic>/<italic>lD</italic> 8.65–9.71), slightly longer than corniculus (<italic>lCh</italic>/<italic>lCo</italic> 1.03–1.17). Fixed digit of chela ending in apical trident, masticatory surface with a row of 5–6 teeth in paraxial position and pilus dentilis in antaxial position (<xref ref-type="fig" rid="F1">Figs 2–4</xref>). Movable digit bidentate. Palp length 180–204; internal seta of trochanter (39–43) slightly longer than external seta (34–38); palpi with typically specialized setae on femur (<italic>al</italic>) and genu (<italic>al</italic>1, <italic>al</italic>2) large, thick, with oblique tip.</p><p><italic>Legs</italic>. Legs of moderate length (I 512–624, II 432–480, III 352–424, IV 512–592); leg I similar in length to dorsal shield, <italic>lExI</italic>/<italic>lD</italic> 0.91–1.09. Length of tarsi I 152–180, II 108–134, III 96–132, IV 160–192; tarsi of normal proportions: <italic>lT</italic>IV/<italic>lD</italic> 0.28–0.34, <italic>lT</italic>III/<italic>wT</italic>III 3.25–4.10. Leg II significantly thicker than others (width of genu II 56–68, genu I 36–40, genua III, IV 44–48). Leg chaetome in general as described for genus (<xref ref-type="bibr" rid="B9">Lindquist and Evans 1965</xref>); tibia IV with 7 setae, <italic>pl</italic> present. Most leg setae simple, of moderate lengths; length of <italic>pd</italic>2 on genu II (42–48) by a third shorter than width of segment (55–64). Tarsi II–IV each with some rather long setae (up to 100 on tarsus IV), many of them with fine tips (<xref ref-type="fig" rid="F3">Figs 12, 14, 16</xref>); with lateral subapical setae <italic>al</italic>1 and <italic>pl</italic>1 needle-shaped, strong, rather long (24–32 on leg II, 21–39 on leg III, 36–56 on leg IV), two times more distant from tarsus apex and much thinner than robust blunt ventral subapical setae <italic>av</italic>1 and <italic>pv</italic>1 (14–19, 12–20, 16–27 respectively) (<xref ref-type="fig" rid="F3">Figs 11–16</xref>); <italic>av</italic>2 on tarsus II and <italic>pv</italic>2 on tarsus III also thick, sometimes shortened, with blunt tips (<xref ref-type="fig" rid="F3">Figs 11, 13</xref>). Ambulacrum I on pedicellate base, claws I (12–13) smaller than claws II-IV (16–21). Tarsus I distally with 6 rod-like solenidia, 4 of them inserted apically; length of sensillum with lanceolate apex 36–42. Ambulacra of legs II-IV (length 30–40) with rather long paradactyli (14–20 on legs II and III; 18–26 on leg IV) extending clearly beyond apices of claws. Tarsi II-IV with apical setae <italic>ad</italic>1 and <italic>pd</italic>1 (24–39 on legs II, III; 30–40 on leg IV) subequally as long as ambulacrum.</p><p><bold><italic>Male</italic>.</bold> <italic>Idiosomal dorsum</italic>. Dorsal shield 446–552 × 228–260, more narrowed posteriad than in female (<italic>lD</italic>/<italic>wD</italic> ca 2.05–2.17); lateral incisions on average shorter than in female (20-40); chaetome in general as in female, but setae commonly slightly shorter (by 5–15 %); 9 pairs of marginal setae (<italic>r</italic>2-<italic>r</italic>5, <italic>R</italic>1-<italic>R</italic>5) on soft cuticle; <italic>s</italic>2 usually on soft cuticle, rarely on shield margin or absent.</p><!--PageBreak--><!--PageBreak--><p><italic>Idiosomal venter</italic>. Tritosternum base (16–20 × 12–16) slightly smaller than in female (<xref ref-type="fig" rid="F4">Fig. 17</xref>). Presternal platelets connected with sternitigenital shield. Sternitigenital shield united with endopodal platelets developed between coxae II-III, partly separated from ones situated between coxae III-IV and only abut ones developed between coxae I-II; its posterior margin slightly convex or truncate; length of shield 212–248, width 124–140, its narrowest part (44–48) between coxae IV. Sternitigenital shield without reticulation in the central and posterior areas, with setae <italic>st</italic>1–3 (30–38) longer than setae <italic>st</italic>4, 5 (20–28) and distinct lyrifissures <italic>iv</italic>1–3; vestiges of glands <italic>gv</italic>1 not discernible. Ventrianal shield well separated from sternitigenital and peritrematal shields, subtriangular, often with small anterior ledge, fully reticulated, its length 188–224, width 184–240, <italic>lVa</italic>/<italic>wVa</italic> 0.83–1.09, normally consolidated with metapodal platelet sigillae laterally; its anterolateral margins evenly convex, cribrum formed as in female. Ventrianal shield with 6 pairs of opisthogastral setae (<italic>JV</italic>1–4, <italic>ZV</italic>1, 2), 2–3 pairs of poroids and gland opening <italic>gv</italic>3, sometimes <italic>ZV</italic>1 asymmetrically absent, <italic>JV</italic>4 rarely asymmetrically off shield margin; <italic>ZV</italic>1, 2 (20–28) somewhat shorter than others (26–35), paranals 32–42, postanal seta 40–52; seta <italic>JV</italic>5 (34–40) on soft cuticle.</p><p><italic>Gnathosoma</italic>. Gnathotectum as in female. Corniculi slightly thinner and more parallel than in female (<xref ref-type="fig" rid="F2">Fig. 5</xref>). Internal malae unlike female finely and densely fimbriate. Cheliceral digits 46–52 (<italic>lCh</italic>/<italic>lD</italic> 8.58–10.94), longer than corniculus (42–47 × 12–15, <italic>lCh</italic>/<italic>lCo</italic> 1.02–1.30, <italic>lCo</italic>/<italic>lD</italic> 7.52–9.40). Fixed digit with dentition similar to female, but apical trident not developed and one denticle present subapically in antaxial position, apart from paraxial row of 5–6 denticles. Movable digit with one large denticle and tightly (at a sharp angle) sinuate spermatodactyl (length of free part 26–29), half protruding beyond tip of digit (<xref ref-type="fig" rid="F4">Fig. 18</xref>).</p><p><italic>Legs</italic>. Length of legs I to IV 492–596 (<italic>lExI</italic>/<italic>lD</italic> 0.96–1.13), 364–432, 336–416, and 472–568 respectively; length of tarsi I to IV 140–168, 96–124, 104–122, and 140–170 respectively. Leg II stouter than other legs, with dimorphically modified setae. Three setae on leg II, namely <italic>v</italic>2 on femur, <italic>av</italic>2 and <italic>mv</italic> on telotarsus, remarkably stout basally and attenuate apically, on elevated bases; opposable ventral setae <italic>v</italic>-1 on femur II and <italic>av</italic> on genu II and tibia II also usually slightly spinelike (<xref ref-type="fig" rid="F5">Fig. 22</xref>). Other leg structure and setation generally as in female.</p><fig id="F1" position="float" orientation="portrait"><label>Figures 1–4.</label><caption><p><italic><tp:taxon-name>Arctoseius koltschaki</tp:taxon-name></italic> sp. n., female <bold>1</bold> idiosomal dorsum <bold>2–4</bold> cheliceral digits. Scales: <bold>1</bold> – 50 μm, <bold>2–4</bold> – 25 μm.</p></caption><graphic xmlns:xlink="http://www.w3.org/1999/xlink" xlink:href="ZooKeys-313-009-g001.jpg" position="float" orientation="portrait" xlink:type="simple"/></fig><fig id="F2" position="float" orientation="portrait"><label>Figures 5–10.</label><caption><p><italic><tp:taxon-name>Arctoseius koltschaki</tp:taxon-name></italic> sp. n., male <bold>(5)</bold> and female <bold>(6–10) 5</bold> hypostome <bold>6</bold> idiosomal venter <bold>7</bold> subcapitulum <bold>8</bold> inner part of spermathecal apparatus <bold>9</bold> variant of genital shield form <bold>10</bold> variant of anal shield form. Scales: <bold>5, 7, 8</bold> – 25 μm, <bold>6, 9, 10</bold> – 50 μm.</p></caption><graphic xmlns:xlink="http://www.w3.org/1999/xlink" xlink:href="ZooKeys-313-009-g002.jpg" position="float" orientation="portrait" xlink:type="simple"/></fig><fig id="F3" position="float" orientation="portrait"><label>Figures 11–16.</label><caption><p><italic><tp:taxon-name>Arctoseius koltschaki</tp:taxon-name></italic> sp. n., female <bold>11, 12</bold> variants of subapical setation of tarsus II <bold>13, 14</bold> variants of subapical setation of tarsus III <bold>15, 16</bold> variants of subapical setation of tarsus IV. Scales 25 μm.</p></caption><graphic xmlns:xlink="http://www.w3.org/1999/xlink" xlink:href="ZooKeys-313-009-g003.jpg" position="float" orientation="portrait" xlink:type="simple"/></fig><fig id="F4" position="float" orientation="portrait"><label>Figures 17–19.</label><caption><p>Males, <italic><tp:taxon-name>Arctoseius koltschaki</tp:taxon-name></italic> sp. n. <bold>(17, 18)</bold> and <italic><tp:taxon-name>Arctoseius multidentatus</tp:taxon-name></italic> Evans, 1955 <bold>(19) 17</bold> idiosomal venter <bold>18, 19</bold> chelicera. Scales: <bold>17</bold> – 50 μm, <bold>18, 19</bold> – 25 μm.</p></caption><graphic xmlns:xlink="http://www.w3.org/1999/xlink" xlink:href="ZooKeys-313-009-g004.jpg" position="float" orientation="portrait" xlink:type="simple"/></fig><fig id="F5" position="float" orientation="portrait"><label>Figures 20–24.</label><caption><p><italic><tp:taxon-name>Arctoseius koltschaki</tp:taxon-name></italic> sp. n., female <bold>(20, 21, 23, 24)</bold> and male <bold>(22) 20, 21</bold> tritosternum <bold>22</bold> leg II <bold>23, 24</bold> gnathotectum. Scales 25 μm.</p></caption><graphic xmlns:xlink="http://www.w3.org/1999/xlink" xlink:href="ZooKeys-313-009-g005.jpg" position="float" orientation="portrait" xlink:type="simple"/></fig><fig id="F6" position="float" orientation="portrait"><label>Figure 25.</label><caption><p>Records of <italic><tp:taxon-name>Arctoseius koltschaki</tp:taxon-name></italic> sp. n.</p></caption><graphic xmlns:xlink="http://www.w3.org/1999/xlink" xlink:href="ZooKeys-313-009-g006.jpg" position="float" orientation="portrait" xlink:type="simple"/></fig></tp:treatment-sec><tp:treatment-sec sec-type="Differential diagnosis"><title>Differential diagnosis.</title><p>Adults of <italic><tp:taxon-name>Arctoseius koltschaki</tp:taxon-name></italic> sp. n. are similar to those of <italic><tp:taxon-name>Arctoseius multidentatus</tp:taxon-name></italic> Evans, 1955, but the dorsal shield in <italic><tp:taxon-name>Arctoseius koltschaki</tp:taxon-name></italic> sp. n. is often narrower (<italic>lD</italic>/<italic>wD</italic> in female 1.96–2.24, in male 2.05–2.17 instead of 1.91–2.05 and 1.85–2.03 respectively), and tarsi II-IV have subapical setae <italic>av</italic>1 and <italic>pv</italic>1 more stout and blunt (<xref ref-type="fig" rid="F3">Figs 11–15</xref>). In male of <italic><tp:taxon-name>Arctoseius koltschaki</tp:taxon-name></italic> sp. n., the ventrianal shield is relatively wide (<xref ref-type="fig" rid="F4">Fig. 17</xref>), subtriangular (narrowly oval in <italic><tp:taxon-name>Arctoseius multidentatus</tp:taxon-name></italic>), incorporating the metapodal platelets (free in <italic><tp:taxon-name>Arctoseius multidentatus</tp:taxon-name></italic>); the spermatodactyl is more tightly or sharply sinuate, and more angled apically (not as gently sinuate, and digitiform apically as in <italic><tp:taxon-name>Arctoseius multidentatus</tp:taxon-name></italic>) (cf. <xref ref-type="fig" rid="F4">Figs 18 and 19</xref>). In female of <italic><tp:taxon-name>Arctoseius koltschaki</tp:taxon-name></italic> sp. n., the sternal shield is uniformly reticulated (whereas in <italic><tp:taxon-name>Arctoseius multidentatus</tp:taxon-name></italic>, the reticulation is developed laterally, and separately within an elongate posteromedial “window”). Female of <italic><tp:taxon-name>Arctoseius koltschaki</tp:taxon-name></italic> sp. n. is often smaller (dorsal shield length 528–616 instead of 566–688 in <italic><tp:taxon-name>Arctoseius multidentatus</tp:taxon-name></italic>).</p></tp:treatment-sec><tp:treatment-sec sec-type="Etymology"><title>Etymology.</title><p>The species named in honor of Admiral Alexander Koltschak, the prominent Arctic hydrologist and outstanding Citizen of Russia.</p></tp:treatment-sec><tp:treatment-sec sec-type="Distribution"><title>Distribution.</title><p>At present known from the Russian Arctic and Siberian mountain regions (<xref ref-type="fig" rid="F6">Fig. 25</xref>).</p></tp:treatment-sec><tp:treatment-sec sec-type="Ecology"><title>Ecology.</title><p>Recorded from dry and humid tundra sites, various meadows including zoogenic ones (e.g. polar fox and lemming hills), snow-beds, bogs, larch forests and shrub (<italic><tp:taxon-name>Salix</tp:taxon-name></italic> spp., <italic><tp:taxon-name>Rhododendron aureum</tp:taxon-name></italic>, <italic><tp:taxon-name>Pinus pumila</tp:taxon-name></italic>) thickets.</p><!--PageBreak--></tp:treatment-sec><tp:treatment-sec sec-type="Variability"><title>Variability.</title><p>The species is rather stable morphologically. The form of female epigynal and anal shields varies a little (<xref ref-type="fig" rid="F2">Figs 6, 9, 10</xref>). The variability concerns mainly the form of tectum (<xref ref-type="fig" rid="F5">Figs 23, 24</xref>), the position of setae <italic>s</italic>2, <italic>s</italic>6, <italic>S</italic>3, <italic>S</italic>5 (on or off shield margin), and the form and size of leg subapical setae (<xref ref-type="fig" rid="F3">Figs 11–16</xref>). The robust subapical setae <italic>av</italic>1 and <italic>pv</italic>1 sometimes may be acuminate, more often on leg IV (<xref ref-type="fig" rid="F3">Fig. 16</xref>). The deutosternum rarely has 8 (instead normal 7) rows of denticles. The lacinia of trito-sternum seldom has adnate barbs (<xref ref-type="fig" rid="F5">Fig. 21</xref>). One male (from 23 ones) originating from Chukotka has free baculiform metapodal platelets (26 × 4).</p><!--PageBreak--></tp:treatment-sec><ref-list><ref id="B9"><mixed-citation xmlns:xlink="http://www.w3.org/1999/xlink" xlink:type="simple"><person-group><name name-style="western"><surname>Lindquist</surname><given-names>EE</given-names></name><name name-style="western"><surname>Evans</surname><given-names>GO</given-names></name></person-group> (<year>1965</year>) <article-title>Taxonomic concepts in the Ascidae, with a modified setal nomenclature for the idiosoma of the Gamasina (Acarina: Mesostigmata).</article-title><source>Memoirs of the Entomological Society of Canada</source><volume>47</volume>: <fpage>1</fpage>-<lpage>64</lpage>. doi: <ext-link ext-link-type="uri" xlink:href="http://dx.doi.org/10.4039/entm9747fv" xlink:type="simple">10.4039/entm9747fv</ext-link></mixed-citation></ref></ref-list></tp:taxon-treatment>
